# Supplementary material for: High-Integrity Sequencing of Spike Gene for SARS-CoV-2 Variant Determination
Source: Int J Mol Sci. 2022 Mar 17;23(6):3257. doi: 10.3390/ijms23063257 (PMC8954144; doi:10.3390/ijms23063257)
Supplement: Supplementary file 1 [file ijms-23-03257-s001.zip]

Archive with 5 entries (5 files):
- Supplementary_Data.pdf
- Supplementary_Figures.pdf
- Supplementary_TableS1.xlsx
- Supplementary_TableS2.xlsx
- Supplementary_TableS3.xlsx
