# Supplementary material for: High-Integrity Sequencing of Spike Gene for SARS-CoV-2 Variant Determination
Source: Int J Mol Sci. 2022 Mar 17;23(6):3257. doi: 10.3390/ijms23063257 (PMC8954144; doi:10.3390/ijms23063257)
Supplement: Supplementary file 1 [file ijms-23-03257-s001.zip › Supplementary_TableS1.xlsx]

## Sheet: PRJNA675364
Our bioinformatic protocol			Spike consensus+Nextclade					ARTIC+Nextclade
Name	Variants		seqName	clade	aaSubstitutions	aaDeletions		seqName	clade	aaSubstitutions	aaDeletions
SRR13020989	D614G		SRR13020989	19A	S:D614G			SRR13020989/ARTIC/medaka MN908947.3	20B	S:D614G
SRR13020990			SRR13020990	19A				SRR13020990/ARTIC/medaka MN908947.3	19B
SRR13020991			SRR13020991	19B				SRR13020991/ARTIC/medaka MN908947.3	19B
SRR13020992			SRR13020992	19A				SRR13020992/ARTIC/medaka MN908947.3	19B
SRR13020993			SRR13020993	19A				SRR13020993/ARTIC/medaka MN908947.3	19A
SRR13020994			SRR13020994	19A				SRR13020994/ARTIC/medaka MN908947.3	19B
SRR13020995			SRR13020995	19A				SRR13020995/ARTIC/medaka MN908947.3	19B
SRR13020996			SRR13020996	19A				SRR13020996/ARTIC/medaka MN908947.3	19A
SRR13020997	D614G		SRR13020997	19A	S:D614G			SRR13020997/ARTIC/medaka MN908947.3	20C	S:D614G
SRR13020998	D614G		SRR13020998	19A	S:D614G			SRR13020998/ARTIC/medaka MN908947.3	20B	S:D614G
SRR13020999	D614G		SRR13020999	19A	S:D614G			SRR13020999/ARTIC/medaka MN908947.3	20A	S:D614G
SRR13021000	D614G		SRR13021000	19A	S:D614G			SRR13021000/ARTIC/medaka MN908947.3	20B	S:D614G
SRR13021001	D614G		SRR13021001	19A	S:D614G			SRR13021001/ARTIC/medaka MN908947.3	20C	S:D614G
SRR13021002	D614G		SRR13021002	19A	S:D614G			SRR13021002/ARTIC/medaka MN908947.3	20B	S:D614G
SRR13021003			SRR13021003	19B				SRR13021003/ARTIC/medaka MN908947.3	19B
SRR13021004	D614G		SRR13021004	19A	S:D614G			SRR13021004/ARTIC/medaka MN908947.3	20C	S:D614G
SRR13021005			SRR13021005	19A				SRR13021005/ARTIC/medaka MN908947.3	19A
SRR13021006			SRR13021006	19A				SRR13021006/ARTIC/medaka MN908947.3	19A
SRR13021007			SRR13021007	19A				SRR13021007/ARTIC/medaka MN908947.3	19A
SRR13021008			SRR13021008	19A				SRR13021008/ARTIC/medaka MN908947.3	19B
SRR13021009			SRR13021009	19B				SRR13021009/ARTIC/medaka MN908947.3	19B
SRR13021010			SRR13021010	19A				SRR13021010/ARTIC/medaka MN908947.3	19B
SRR13021011			SRR13021011	19A				SRR13021011/ARTIC/medaka MN908947.3	19A
SRR13021012	D614G		SRR13021012	19A	S:D614G			SRR13021012/ARTIC/medaka MN908947.3	20A	S:D614G
SRR13021013	D614G		SRR13021013	19A	S:D614G			SRR13021013/ARTIC/medaka MN908947.3	20A	S:D614G
SRR13021014			SRR13021014	19A				SRR13021014/ARTIC/medaka MN908947.3	19A
SRR13021015			SRR13021015	19A				SRR13021015/ARTIC/medaka MN908947.3	19B
SRR13021016			SRR13021016	19A				SRR13021016/ARTIC/medaka MN908947.3	19B
SRR13021017	T604I		SRR13021017	19A	S:T604I			SRR13021017/ARTIC/medaka MN908947.3	19A	S:T604I
SRR13021018	D614G		SRR13021018	19A	S:D614G			SRR13021018/ARTIC/medaka MN908947.3	20C	S:D614G
SRR13021019			SRR13021019	19A				SRR13021019/ARTIC/medaka MN908947.3	19A
SRR13021020			SRR13021020	19A				SRR13021020/ARTIC/medaka MN908947.3	19A
SRR13021021	D614G		SRR13021021	19A	S:D614G			SRR13021021/ARTIC/medaka MN908947.3	20C	S:D614G
SRR13021022			SRR13021022	19B				SRR13021022/ARTIC/medaka MN908947.3	19B
SRR13021023			SRR13021023	19A				SRR13021023/ARTIC/medaka MN908947.3	19A
SRR13021024			SRR13021024	19A				SRR13021024/ARTIC/medaka MN908947.3	19A
SRR13021025			SRR13021025	19A				SRR13021025/ARTIC/medaka MN908947.3	19B
SRR13021026			SRR13021026	19B				SRR13021026/ARTIC/medaka MN908947.3	19B
SRR13021027	D614G		SRR13021027	19A	S:D614G			SRR13021027/ARTIC/medaka MN908947.3	20B	S:D614G
SRR13021028			SRR13021028	19A				SRR13021028/ARTIC/medaka MN908947.3	19A
SRR13021029	D614G		SRR13021029	19A	S:D614G			SRR13021029/ARTIC/medaka MN908947.3	20A	S:D614G
SRR13021030			SRR13021030	19A				SRR13021030/ARTIC/medaka MN908947.3	19A
SRR13021031			SRR13021031	19A				SRR13021031/ARTIC/medaka MN908947.3	19B
SRR13021032			SRR13021032	19A				SRR13021032/ARTIC/medaka MN908947.3	19B
SRR13021033	D614G		SRR13021033	19A	S:D614G			SRR13021033/ARTIC/medaka MN908947.3	20A	S:D614G
SRR13021034	D614G;P1263L		SRR13021034	19A	S:D614G,S:P1263L			SRR13021034/ARTIC/medaka MN908947.3	20A	S:D614G,S:P1263L
SRR13021035			SRR13021035	19A				SRR13021035/ARTIC/medaka MN908947.3	19B
SRR13021036	D614G		SRR13021036	19A	S:D614G			SRR13021036/ARTIC/medaka MN908947.3	20B	S:D614G
SRR13021037	D614G		SRR13021037	19A	S:D614G			SRR13021037/ARTIC/medaka MN908947.3	20C	S:D614G
SRR13021038			SRR13021038	19A				SRR13021038/ARTIC/medaka MN908947.3	19B
SRR13021039	D614G		SRR13021039	19A	S:D614G			SRR13021039/ARTIC/medaka MN908947.3	20C	S:D614G
SRR13021040			SRR13021040	19A				SRR13021040/ARTIC/medaka MN908947.3	19B
SRR13021041			SRR13021041	19B				SRR13021041/ARTIC/medaka MN908947.3	19B
SRR13021042			SRR13021042	19A				SRR13021042/ARTIC/medaka MN908947.3	19B
SRR13021043			SRR13021043	19A				SRR13021043/ARTIC/medaka MN908947.3	19B
SRR13021044	D614G		SRR13021044	19A	S:D614G			SRR13021044/ARTIC/medaka MN908947.3	20B	S:D614G
SRR13021045			SRR13021045	19B				SRR13021045/ARTIC/medaka MN908947.3	19B
SRR13021046	D614G		SRR13021046	19A	S:D614G			SRR13021046/ARTIC/medaka MN908947.3	20C	S:D614G
SRR13021047	D614G		SRR13021047	19A	S:D614G			SRR13021047/ARTIC/medaka MN908947.3	19A
SRR13021048			SRR13021048	19A				SRR13021048/ARTIC/medaka MN908947.3	19A
SRR13021049			SRR13021049	19A				SRR13021049/ARTIC/medaka MN908947.3	19B
SRR13021050			SRR13021050	19A				SRR13021050/ARTIC/medaka MN908947.3	19B
SRR13021051			SRR13021051	19A				SRR13021051/ARTIC/medaka MN908947.3	19A
SRR13021052	D614G		SRR13021052	19A	S:D614G			SRR13021052/ARTIC/medaka MN908947.3	20B	S:D614G
SRR13021053	D614G		SRR13021053	19A	S:D614G			SRR13021053/ARTIC/medaka MN908947.3	20B	S:D614G
SRR13021054			SRR13021054	19A				SRR13021054/ARTIC/medaka MN908947.3	19B
SRR13021055	D614G		SRR13021055	19A	S:D614G			SRR13021055/ARTIC/medaka MN908947.3	20C	S:D614G
SRR13021056			SRR13021056	19B				SRR13021056/ARTIC/medaka MN908947.3	19B
SRR13021057	D614G		SRR13021057	19A	S:D614G			SRR13021057/ARTIC/medaka MN908947.3	20A	S:D614G
SRR13021058			SRR13021058	19A				SRR13021058/ARTIC/medaka MN908947.3	19A
SRR13021059	D614G		SRR13021059	19A	S:D614G			SRR13021059/ARTIC/medaka MN908947.3	20A	S:D614G
SRR13021060	D614G		SRR13021060	19A	S:D614G			SRR13021060/ARTIC/medaka MN908947.3	20A	S:D614G
SRR13021061	D830Y;G1246A		SRR13021061	19B	S:D830Y,S:G1246A			SRR13021061/ARTIC/medaka MN908947.3	19B
SRR13021062	D614G		SRR13021062	19A	S:D614G			SRR13021062/ARTIC/medaka MN908947.3	20B	S:D614G
SRR13021063	D614G		SRR13021063	19A	S:D614G			SRR13021063/ARTIC/medaka MN908947.3	20C	S:D614G
SRR13021064			SRR13021064	19A				SRR13021064/ARTIC/medaka MN908947.3	19B
SRR13021065			SRR13021065	19B				SRR13021065/ARTIC/medaka MN908947.3	19B
SRR13021066	D614G		SRR13021066	19A	S:D614G			SRR13021066/ARTIC/medaka MN908947.3	20C	S:D614G
SRR13021067			SRR13021067	19A				SRR13021067/ARTIC/medaka MN908947.3	19B
SRR13021068	D614G		SRR13021068	19A	S:D614G			SRR13021068/ARTIC/medaka MN908947.3	20C	S:D614G
SRR13021069	D614G		SRR13021069	19A	S:D614G			SRR13021069/ARTIC/medaka MN908947.3	20C	S:D614G
SRR13021070	D614G		SRR13021070	19A	S:D614G			SRR13021070/ARTIC/medaka MN908947.3	20B	S:D614G
SRR13021071	D614G		SRR13021071	19A	S:D614G			SRR13021071/ARTIC/medaka MN908947.3	20C	S:D614G
SRR13021072	D614G		SRR13021072	19A	S:D614G			SRR13021072/ARTIC/medaka MN908947.3	20C	S:D614G
SRR13021073			SRR13021073	19B				SRR13021073/ARTIC/medaka MN908947.3	19B
SRR13021074	D614G		SRR13021074	19A	S:D614G			SRR13021074/ARTIC/medaka MN908947.3	20A	S:D614G
SRR13021075			SRR13021075	19A				SRR13021075/ARTIC/medaka MN908947.3	19A
SRR13021076	D614G		SRR13021076	19A	S:D614G			SRR13021076/ARTIC/medaka MN908947.3	20B	S:D614G
SRR13021077			SRR13021077	19B				SRR13021077/ARTIC/medaka MN908947.3	19B
SRR13021078	D614G		SRR13021078	19A	S:D614G			SRR13021078/ARTIC/medaka MN908947.3	20A	S:D614G
SRR13021079	D614G		SRR13021079	19A	S:D614G			SRR13021079/ARTIC/medaka MN908947.3	20C	S:D614G
SRR13021080	D614G		SRR13021080	19A	S:D614G			SRR13021080/ARTIC/medaka MN908947.3	20A	S:D614G
SRR13021081			SRR13021081	19B				SRR13021081/ARTIC/medaka MN908947.3	19B
SRR13021082			SRR13021082	19A				SRR13021082/ARTIC/medaka MN908947.3	19B
SRR13021083	D614G		SRR13021083	19A	S:D614G			SRR13021083/ARTIC/medaka MN908947.3	20B	S:D614G
SRR13021084	D614G		SRR13021084	19A	S:D614G			SRR13021084/ARTIC/medaka MN908947.3	20A	S:D614G
SRR13021085			SRR13021085	19B				SRR13021085/ARTIC/medaka MN908947.3	19B
SRR13021086			SRR13021086	19A				SRR13021086/ARTIC/medaka MN908947.3	19B
SRR13021087			SRR13021087	19A				SRR13021087/ARTIC/medaka MN908947.3	19B
SRR13021088			SRR13021088	19A				SRR13021088/ARTIC/medaka MN908947.3	19B
SRR13021089			SRR13021089	19A				SRR13021089/ARTIC/medaka MN908947.3	19B
SRR13021090	D614G		SRR13021090	19A	S:D614G			SRR13021090/ARTIC/medaka MN908947.3	20C	S:D614G
SRR13021091			SRR13021091	19B				SRR13021091/ARTIC/medaka MN908947.3	19B
SRR13021092			SRR13021092	19B				SRR13021092/ARTIC/medaka MN908947.3	19B
SRR13021093	E1207D		SRR13021093	19A	S:E1207D			SRR13021093/ARTIC/medaka MN908947.3	19B	S:Y674X,S:E1207D	S:P665-,S:I666-,S:G667-,S:A668-,S:G669-,S:I670-,S:C671-,S:A672-,S:S673-
SRR13021094			SRR13021094	19A				SRR13021094/ARTIC/medaka MN908947.3	19B
SRR13021095	D614G		SRR13021095	19A	S:D614G			SRR13021095/ARTIC/medaka MN908947.3	20C	S:D614G
SRR13021096	D614G		SRR13021096	19A	S:D614G			SRR13021096/ARTIC/medaka MN908947.3	20B	S:D614G
SRR13021097			SRR13021097	19B				SRR13021097/ARTIC/medaka MN908947.3	19B
SRR13021098			SRR13021098	19B				SRR13021098/ARTIC/medaka MN908947.3	19B
SRR13021099			SRR13021099	19B				SRR13021099/ARTIC/medaka MN908947.3	19B
SRR13021100	D614G		SRR13021100	19A	S:D614G			SRR13021100/ARTIC/medaka MN908947.3	20A	S:D614G
SRR13021101			SRR13021101	19A				SRR13021101/ARTIC/medaka MN908947.3	19B
SRR13021102	D614G		SRR13021102	19A	S:D614G			SRR13021102/ARTIC/medaka MN908947.3	20B	S:D614G
SRR13021103	D614G		SRR13021103	19A	S:D614G			SRR13021103/ARTIC/medaka MN908947.3	20A	S:D614G
SRR13021104	D614G		SRR13021104	19A	S:D614G			SRR13021104/ARTIC/medaka MN908947.3	20B	S:D614G
SRR13021105	D614G		SRR13021105	19A	S:D614G			SRR13021105/ARTIC/medaka MN908947.3	20C	S:D614G
SRR13021106	D614G		SRR13021106	19A	S:D614G			SRR13021106/ARTIC/medaka MN908947.3	20B	S:D614G
SRR13021107	P793L		SRR13021107	19A	S:P793L			SRR13021107/ARTIC/medaka MN908947.3	19B	S:P793L
SRR13021108			SRR13021108	19A				SRR13021108/ARTIC/medaka MN908947.3	19B
SRR13021109			SRR13021109	19B				SRR13021109/ARTIC/medaka MN908947.3	19B
SRR13021110			SRR13021110	19B				SRR13021110/ARTIC/medaka MN908947.3	19B
SRR13021111			SRR13021111	19A				SRR13021111/ARTIC/medaka MN908947.3	19A
SRR13021112			SRR13021112	19A				SRR13021112/ARTIC/medaka MN908947.3	19A
SRR13021113	D614G		SRR13021113	19A	S:D614G			SRR13021113/ARTIC/medaka MN908947.3	20B	S:D614G
SRR13021114			SRR13021114	19A				SRR13021114/ARTIC/medaka MN908947.3	19A
SRR13021115	D614G		SRR13021115	19A	S:D614G			SRR13021115/ARTIC/medaka MN908947.3	20B	S:D614G
SRR13021116			SRR13021116	19B				SRR13021116/ARTIC/medaka MN908947.3	19B
SRR13021117			SRR13021117	19A				SRR13021117/ARTIC/medaka MN908947.3	19B
SRR13021118	D614G		SRR13021118	19A	S:D614G			SRR13021118/ARTIC/medaka MN908947.3	20A	S:D614G
SRR13021119			SRR13021119	19B				SRR13021119/ARTIC/medaka MN908947.3	19B
SRR13021120	D614G		SRR13021120	19A	S:D614G			SRR13021120/ARTIC/medaka MN908947.3	20C	S:D614G
SRR13021121	D614G;I997T		SRR13021121	19A	S:D614G,S:I997T			SRR13021121/ARTIC/medaka MN908947.3	20C	S:D614G,S:I997T
SRR13021122			SRR13021122	19A				SRR13021122/ARTIC/medaka MN908947.3	19A
SRR13021123	D614G		SRR13021123	19A	S:D614G			SRR13021123/ARTIC/medaka MN908947.3	20A	S:D614G
SRR13021124			SRR13021124	19A				SRR13021124/ARTIC/medaka MN908947.3	19A
SRR13021125			SRR13021125	19A				SRR13021125/ARTIC/medaka MN908947.3	19A
SRR13021126			SRR13021126	19A				SRR13021126/ARTIC/medaka MN908947.3	19A
SRR13021127			SRR13021127	19A				SRR13021127/ARTIC/medaka MN908947.3	19A
SRR13021128			SRR13021128	19A				SRR13021128/ARTIC/medaka MN908947.3	19B
SRR13021129			SRR13021129	19A				SRR13021129/ARTIC/medaka MN908947.3	19A
SRR13021130			SRR13021130	19A				SRR13021130/ARTIC/medaka MN908947.3	19A
SRR13021131	D614G		SRR13021131	19A	S:D614G			SRR13021131/ARTIC/medaka MN908947.3	20C	S:D614G
SRR13021132			SRR13021132	19A				SRR13021132/ARTIC/medaka MN908947.3	19A
SRR13021133			SRR13021133	19A				SRR13021133/ARTIC/medaka MN908947.3	19A
SRR13021134			SRR13021134	19A				SRR13021134/ARTIC/medaka MN908947.3	19A
SRR13021135			SRR13021135	19A				SRR13021135/ARTIC/medaka MN908947.3	19B
SRR13021136	G1204E		SRR13021136	19A	S:G1204E			SRR13021136/ARTIC/medaka MN908947.3	19A	S:G1204E
SRR13021137	D578Y;D614G		SRR13021137	19A	S:D578Y,S:D614G			SRR13021137/ARTIC/medaka MN908947.3	20A	S:D614G
SRR13021138			SRR13021138	19A				SRR13021138/ARTIC/medaka MN908947.3	19A
SRR13021139	D614G		SRR13021139	19A	S:D614G			SRR13021139/ARTIC/medaka MN908947.3	19A
SRR13021140			SRR13021140	19A				SRR13021140/ARTIC/medaka MN908947.3	19A
SRR13021141			SRR13021141	19A				SRR13021141/ARTIC/medaka MN908947.3	19B
SRR13021142			SRR13021142	19B				SRR13021142/ARTIC/medaka MN908947.3	19B
SRR13021143			SRR13021143	19A				SRR13021143/ARTIC/medaka MN908947.3	19B
SRR13021144			SRR13021144	19B				SRR13021144/ARTIC/medaka MN908947.3	19B
SRR13021145			SRR13021145	19A				SRR13021145/ARTIC/medaka MN908947.3	19A

## Sheet: PRJNA694014
Our bioinformatic protcol without trimming			Our bioinformatic protcol with trimming				Spike consensus+Nextclade					ARTIC+Nextclade
Name	Variants		Name	Variants			seqName	clade	aaSubstitutions	aaDeletions		seqName	clade	aaSubstitutions in spike protein	aaDeletions in spike protein
SRR13620362	D80A;D215G;L242-;A243-;L244-;K417N;E484K;N501Y;D614G;A701V		SRR13620362	D80A;D215G;L242-;A243-;L244-;K417N;E484K;N501Y;D614G;A701V			SRR13620362	20H/501Y.V2	S:D80A,S:D215G,S:L242H,S:K417N,S:E484K,S:N501Y,S:D614G,S:A701V	S:A243-,S:L244-,S:H245-		SRR13620362/ARTIC/medaka MN908947.3	20H/501Y.V2	S:L242H,S:K417N,S:D614G,S:A701V	S:A243-,S:L244-,S:H245-
SRR13620363	D80A;D215G;L242-;A243-;L244-;K417N;E484K;N501Y;D614G;A701V		SRR13620363	D80A;D215G;L242-;A243-;L244-;F318L;K417N;E484K;N501Y;D614G;A701V			SRR13620363	20H/501Y.V2	S:D80A,S:D215G,S:L242H,S:F318L,S:K417N,S:E484K,S:N501Y,S:D614G,S:A701V	S:A243-,S:L244-,S:H245-		SRR13620363/ARTIC/medaka MN908947.3	20H/501Y.V2	S:D80A,S:D215G,S:T240X,S:A243X,S:K417N,S:E484K,S:N501Y,S:D614G,S:A701V	S:L241-,S:L242-
SRR13620364	D80A;D215G;L242-;A243-;L244-;K417N;E484K;N501Y;D614G;A701V;S943P		SRR13620364	D80A;D215G;L242-;A243-;L244-;K417N;E484K;N501Y;D614G;A701V			SRR13620364	20H/501Y.V2	S:D80A,S:D215G,S:L242H,S:K417N,S:E484K,S:N501Y,S:D614G,S:A701V	S:A243-,S:L244-,S:H245-		SRR13620364/ARTIC/medaka MN908947.3	20H/501Y.V2	S:L5X,S:D80A,S:D215G,S:L242H,S:K417N,S:E484K,S:N501Y,S:D614G,S:A701V	S:A243-,S:L244-,S:H245-
SRR13620365	multiple-fragment consensus		SRR13620365	multiple-fragment consensus								SRR13620365/ARTIC/medaka MN908947.3	20H/501Y.V2	S:D80A,S:D215G,S:L242H,S:K417N,S:E484K,S:N501Y,S:D614G,S:A701V	S:A243-,S:L244-,S:H245-
SRR13620366	D215H;L242-;A243-;L244-;K417N;E484K;N501Y;D614G;A701V;S943P		SRR13620366	D215H;L242-;A243-;L244-;K417N;E484K;N501Y;D614G;A701V			SRR13620366	20A	S:D215H,S:L242H,S:K417N,S:E484K,S:N501Y,S:D614G,S:A701V	S:A243-,S:L244-,S:H245-		SRR13620366/ARTIC/medaka MN908947.3	20H/501Y.V2	S:D215H,S:L242H,S:K417N,S:E484K,S:N501Y,S:D614G,S:A701V	S:A243-,S:L244-,S:H245-
SRR13620367	D80A;D215G;L242-;A243-;L244-;K417N;E484K;N501Y;D614G;A701V		SRR13620367	D80A;D215G;L242-;A243-;L244-;K417N;E484K;N501Y;D614G;A701V			SRR13620367	20H/501Y.V2	S:D80A,S:D215G,S:L242H,S:K417N,S:E484K,S:N501Y,S:D614G,S:A701V	S:A243-,S:L244-,S:H245-		SRR13620367/ARTIC/medaka MN908947.3	20H/501Y.V2	S:D80A,S:L242H,S:K417N,S:E484K,S:N501Y,S:D614G,S:A701V	S:A243-,S:L244-,S:H245-
SRR13620368	D80A;D215G;L242-;A243-;L244-;K417N;E484K;N501Y;D614G;A701V		SRR13620368	D80A;D215G;L242-;A243-;L244-;K417N;E484K;N501Y;D614G;A701V			SRR13620368	20H/501Y.V2	S:D80A,S:D215G,S:L242H,S:K417N,S:E484K,S:N501Y,S:D614G,S:A701V	S:A243-,S:L244-,S:H245-		SRR13620368/ARTIC/medaka MN908947.3	20H/501Y.V2	S:D80A,S:D215G,S:L242H,S:K417N,S:E484K,S:N501Y,S:D614G,S:A701V	S:A243-,S:L244-,S:H245-
SRR13620369	L18F;D80A;D215G;L242-;A243-;L244-;K417N;E484K;N501Y;D614G;A701V		SRR13620369	L18F;D80A;D215G;L242-;A243-;L244-;K417N;E484K;N501Y;D614G;A701V			SRR13620369	20H/501Y.V2	S:L18F,S:D80A,S:D215G,S:L242H,S:K417N,S:E484K,S:N501Y,S:D614G,S:A701V	S:A243-,S:L244-,S:H245-		SRR13620369/ARTIC/medaka MN908947.3	20H/501Y.V2	S:L18F,S:D80A,S:D215G,S:L242H,S:K417N,S:E484K,S:N501Y,S:D614G,S:A701V	S:A243-,S:L244-,S:H245-
SRR13620370	L18F;D80A;D215G;L242-;A243-;L244-;K417N;E484K;N501Y;D614G;A701V		SRR13620370	L18F;D80A;D215G;L242-;A243-;L244-;K417N;E484K;N501Y;D614G;A701V			SRR13620370	20H/501Y.V2	S:L18F,S:D80A,S:D215G,S:L242H,S:K417N,S:E484K,S:N501Y,S:D614G,S:A701V	S:A243-,S:L244-,S:H245-		SRR13620370/ARTIC/medaka MN908947.3	20H/501Y.V2	S:D80A,S:D215G,S:L242H,S:K417N,S:E484K,S:N501Y,S:D614G,S:A701V	S:A243-,S:L244-,S:H245-
SRR13620371	multiple-fragment consensus		SRR13620371	D80A;D215G;L242-;A243-;L244-;K417N;E484K;N501Y;D614G;A701V			SRR13620371	20H/501Y.V2	S:D80A,S:D215G,S:L242H,S:K417N,S:E484K,S:N501Y,S:D614G,S:A701V	S:A243-,S:L244-,S:H245-		SRR13620371/ARTIC/medaka MN908947.3	20H/501Y.V2	S:D80A,S:D215G,S:L242H,S:K417N,S:E484K,S:N501Y,S:D614G,S:A701V	S:A243-,S:L244-,S:H245-
SRR13620373	D80A;D215G;L242-;A243-;L244-;K417N;E484K;N501Y;D614G;A701V		SRR13620373	multiple-fragment consensus			SRR13620373	20H/501Y.V2	S:D80A,S:D215G,S:L242H,S:K417N,S:E484K,S:N501Y,S:D614G,S:A701V	S:A243-,S:L244-,S:H245-		SRR13620373/ARTIC/medaka MN908947.3	20H/501Y.V2	S:D80A,S:D215G,S:L242H,S:K417N,S:D614G,S:A701V	S:A243-,S:L244-,S:H245-
SRR13620374	multiple-fragment consensus		SRR13620374	D80A;D215G;L242-;A243-;L244-;K417N;E484K;N501Y;D614G;A701V			SRR13620374	20H/501Y.V2	S:D80A,S:D215G,S:L242H,S:K417N,S:E484K,S:N501Y,S:D614G,S:A701V	S:A243-,S:L244-,S:H245-		SRR13620374/ARTIC/medaka MN908947.3	20H/501Y.V2	S:D80A,S:D215G,S:L242H,S:K417N,S:E484K,S:N501Y,S:D614G,S:A701V	S:A243-,S:L244-,S:H245-
SRR13620375	D80A;D215G;L242-;A243-;L244-;K417N;E484K;N501Y;D614G;A701V		SRR13620375	Segment-missing amplicon			SRR13620375	20H/501Y.V2	S:D80A,S:D215G,S:T240X,S:A243X,S:K417N,S:E484K,S:N501Y,S:D614G,S:A701V	S:L241-,S:L242-		SRR13620375/ARTIC/medaka MN908947.3	20H/501Y.V2	S:K417N,S:D614G,S:A701V
SRR13620376	multiple-fragment consensus		SRR13620376	multiple-fragment consensus								SRR13620376/ARTIC/medaka MN908947.3	20H/501Y.V2	S:D80A,S:L242H,S:K417N,S:D614G,S:A701V	S:A243-,S:L244-,S:H245-
SRR13620377	D80A;D215G;L242-;A243-;L244-;P384L;K417N;E484K;N501Y;D614G;A701V		SRR13620377	multiple-fragment consensus			SRR13620377	20H/501Y.V2	S:D80A,S:D215G,S:L242H,S:P384L,S:K417N,S:E484K,S:N501Y,S:D614G,S:A701V	S:A243-,S:L244-,S:H245-		SRR13620377/ARTIC/medaka MN908947.3	20H/501Y.V2	S:D80A,S:D215G,S:L242H,S:P384L,S:K417N,S:E484K,S:N501Y,S:D614G,S:A701V	S:A243-,S:L244-,S:H245-
SRR13620378	multiple-fragment consensus		SRR13620378	multiple-fragment consensus								SRR13620378/ARTIC/medaka MN908947.3	20H/501Y.V2	S:D80A,S:K417N,S:E484K,S:N501Y,S:D614G,S:A701V
SRR13620379	multiple-fragment consensus		SRR13620379	Segment-missing amplicon			SRR13620379	20H/501Y.V2	S:D80A,S:D215G,S:L242H,S:F318L,S:K417N,S:E484K,S:N501Y,S:D614G,S:A701V	S:A243-,S:L244-,S:H245-		SRR13620379/ARTIC/medaka MN908947.3	20H/501Y.V2	S:D80A,S:K417N,S:E484K,S:N501Y,S:D614G,S:A701V
SRR13620380	D80A;D215G;L242-;A243-;L244-;K417N;E484K;N501Y;D614G;A701V		SRR13620380	D80A;D215G;L242-;A243-;L244-;K417N;E484K;N501Y;D614G;A701V			SRR13620380	20H/501Y.V2	S:D80A,S:D215G,S:L242H,S:K417N,S:E484K,S:N501Y,S:D614G,S:A701V	S:A243-,S:L244-,S:H245-		SRR13620380/ARTIC/medaka MN908947.3	20H/501Y.V2	S:D80A,S:D215G,S:L242H,S:K417N,S:E484K,S:N501Y,S:D614G,S:A701V	S:A243-,S:L244-,S:H245-
SRR13620381	L18F;D80A;D215G;L242-;A243-;L244-;K417N;E484K;N501Y;D614G;A701V		SRR13620381	L18F;D80A;D215G;L242-;A243-;L244-;K417N;E484K;N501Y;D614G;A701V			SRR13620381	20H/501Y.V2	S:L18F,S:D80A,S:D215G,S:L242H,S:K417N,S:E484K,S:N501Y,S:D614G,S:A701V	S:A243-,S:L244-,S:H245-		SRR13620381/ARTIC/medaka MN908947.3	20H/501Y.V2	S:D80A,S:D215G,S:L242H,S:K417N,S:E484K,S:N501Y,S:D614G,S:A701V	S:A243-,S:L244-,S:H245-
SRR13620382	multiple-fragment consensus		SRR13620382	D80A;D215G;L242-;A243-;L244-;P384L;K417N;E484K;N501Y;D614G;A701V			SRR13620382	20H/501Y.V2	S:D80A,S:D215G,S:L242H,S:P384L,S:K417N,S:E484K,S:N501Y,S:D614G,S:A701V	S:A243-,S:L244-,S:H245-		SRR13620382/ARTIC/medaka MN908947.3	20H/501Y.V2	S:D80A,S:D215G,S:T240X,S:A243X,S:P384L,S:K417N,S:E484K,S:N501Y,S:D614G,S:A701V	S:L241-,S:L242-
SRR13620384	Segment-missing amplicon		SRR13620384	Segment-missing amplicon			SRR13620384	20H/501Y.V2	S:D80A,S:D215G,S:L242H,S:Y265X,S:P295X,S:K417N,S:E484K,S:N501Y,S:D614G,S:A701V	S:A243-,S:L244-,S:H245-		SRR13620384/ARTIC/medaka MN908947.3	20H/501Y.V2	S:D80A,S:D215G,S:L242H,S:K417N,S:E484K,S:N501Y,S:D614G,S:A701V	S:A243-,S:L244-,S:H245-
SRR13620385	D80A;D215G;L242-;A243-;L244-;K417N;E484K;N501Y;D614G;A701V;A1078V		SRR13620385	Segment-missing amplicon			SRR13620385	20H/501Y.V2	S:D80A,S:D215G,S:T240X,S:A243X,S:K417N,S:E484K,S:N501Y,S:D614G,S:A701V,S:A1078V	S:L241-,S:L242-		SRR13620385/ARTIC/medaka MN908947.3	20H/501Y.V2	S:D80A,S:D215G,S:L242H,S:K417N,S:E484K,S:N501Y,S:D614G,S:A701V,S:A1078V	S:A243-,S:L244-,S:H245-
SRR13620386	D80A;D215G;L242-;A243-;L244-;K417N;E484K;N501Y;D614G;A701V;A1078V		SRR13620386	D80A;D215G;L242-;A243-;L244-;K417N;E484K;N501Y;D614G;A701V;A1078V			SRR13620386	20H/501Y.V2	S:D80A,S:D215G,S:L242H,S:K417N,S:E484K,S:N501Y,S:D614G,S:A701V,S:A1078V	S:A243-,S:L244-,S:H245-		SRR13620386/ARTIC/medaka MN908947.3	20H/501Y.V2	S:D80A,S:D215G,S:L242H,S:K417N,S:E484K,S:N501Y,S:D614G,S:A701V	S:A243-,S:L244-,S:H245-
SRR13620387	D80A;D215G;L242-;A243-;L244-;K417N;E484K;N501Y;D614G;A701V		SRR13620387	D80A;D215G;L242-;A243-;L244-;K417N;E484K;N501Y;D614G;A701V			SRR13620387	20H/501Y.V2	S:D80A,S:D215G,S:L242H,S:K417N,S:E484K,S:N501Y,S:D614G,S:A701V	S:A243-,S:L244-,S:H245-		SRR13620387/ARTIC/medaka MN908947.3	20H/501Y.V2	S:D80A,S:D215G,S:L242H,S:K417N,S:E484K,S:N501Y,S:D614G,S:A701V	S:A243-,S:L244-,S:H245-
SRR13620388	L18F;D80A;D215G;L242-;A243-;L244-;K417N;E484K;N501Y;D614G;A701V		SRR13620388	L18F;D80A;D215G;L242-;A243-;L244-;K417N;E484K;N501Y;D614G;A701V			SRR13620388	20H/501Y.V2	S:L18F,S:D80A,S:D215G,S:L242H,S:K417N,S:E484K,S:N501Y,S:D614G,S:A701V	S:A243-,S:L244-,S:H245-		SRR13620388/ARTIC/medaka MN908947.3	20H/501Y.V2	S:D80A,S:D215G,S:L242H,S:K417N,S:E484K,S:N501Y,S:D614G,S:A701V	S:A243-,S:L244-,S:H245-
SRR13620389	L18F;D80A;D215G;L242-;A243-;L244-;K417N;E484K;N501Y;D614G;A701V		SRR13620389	L18F;D80A;D215G;L242-;A243-;L244-;K417N;E484K;N501Y;D614G;A701V			SRR13620389	20H/501Y.V2	S:L18F,S:D80A,S:D215G,S:L242H,S:K417N,S:E484K,S:N501Y,S:D614G,S:A701V	S:A243-,S:L244-,S:H245-		SRR13620389/ARTIC/medaka MN908947.3	20H/501Y.V2	S:L18F,S:D80A,S:D215G,S:L242H,S:K417N,S:E484K,S:N501Y,S:D614G,S:A701V	S:A243-,S:L244-,S:H245-
SRR13620390	multiple-fragment consensus		SRR13620390	multiple-fragment consensus								SRR13620390/ARTIC/medaka MN908947.3	20H/501Y.V2	S:D80A,S:D215G,S:L242H,S:K417N,S:E484K,S:N501Y,S:D614G,S:A701V	S:A243-,S:L244-,S:H245-
SRR13620391	multiple-fragment consensus		SRR13620391	multiple-fragment consensus								SRR13620391/ARTIC/medaka MN908947.3	20H/501Y.V2	S:D80A,S:K417N,S:D614G,S:A701V
SRR13620392	Segment-missing amplicon		SRR13620392	Segment-missing amplicon			SRR13620392	20H/501Y.V2	S:D80A,S:D215G,S:T240X,S:A243X,S:K417N,S:E484K,S:N501Y,S:D614G,S:A701V	S:L241-,S:L242-		SRR13620392/ARTIC/medaka MN908947.3	20H/501Y.V2	S:K417N,S:E484K,S:N501Y,S:D614G,S:A701V
SRR13620393	multiple-fragment consensus		SRR13620393	Segment-missing amplicon			SRR13620393	20H/501Y.V2	S:L18F,S:D80A,S:D215G,S:L242H,S:D290X,S:T307S,S:K417N,S:E484K,S:N501Y,S:D614G,S:A701V	S:A243-,S:L244-,S:H245-		SRR13620393/ARTIC/medaka MN908947.3	20H/501Y.V2	S:D80A,S:D215G,S:L242H,S:K417N,S:E484K,S:N501Y,S:D614G,S:A701V	S:A243-,S:L244-,S:H245-
SRR13620395	multiple-fragment consensus		SRR13620395	Segment-missing amplicon			SRR13620395	20H/501Y.V2	S:D80A,S:D215G,S:T240X,S:A243X,S:Y265F,S:Y266F,S:V267F,S:G268F,S:Y269F,S:L270F,S:T274X,S:L276F,S:L277F,S:K278F,S:Y279F,S:N280F,S:I285X,S:D287X,S:A288F,S:V289X,S:C291F,S:L293X,S:P295X,S:L296F,S:S297X,S:T299X,S:T302X,S:L303X,S:S305P,S:F306M,S:V308L,S:K310I,S:G311D,S:I312S,S:Y313C,S:F318L,S:K417N,S:E484K,S:N501Y,S:D614G,S:A701V	S:L241-,S:L242-,S:Q271-,S:P272-,S:R273-,S:E281-,S:N282-,S:G283-,S:T284-,S:T286-,S:D290-,S:A292-,S:D294-,S:E298-,S:C301-		SRR13620395/ARTIC/medaka MN908947.3	20H/501Y.V2	S:D80A,S:K417N,S:D614G,S:A701V
SRR13620396	multiple-fragment consensus		SRR13620396	multiple-fragment consensus								SRR13620396/ARTIC/medaka MN908947.3	20H/501Y.V2	S:L18F,S:D80A,S:D215G,S:L242H,S:K417N,S:E484K,S:N501Y,S:D614G,S:A701V	S:A243-,S:L244-,S:H245-
SRR13620397	multiple-fragment consensus		SRR13620397	multiple-fragment consensus								SRR13620397/ARTIC/medaka MN908947.3	20H/501Y.V2	S:D80A,S:D215G,S:L244X,S:K417N,S:E484K,S:N501Y,S:D614G,S:A701V	S:L241-,S:A243-
SRR13620398	L18F;D80A;D215G;A222V;L242-;A243-;L244-;K417N;E484K;N501Y;D614G;A701V;G1219V		SRR13620398	L18F;D80A;D215G;A222V;L242-;A243-;L244-;K417N;E484K;N501Y;D614G;A701V;G1219V			SRR13620398	20H/501Y.V2	S:L18F,S:D80A,S:D215G,S:A222V,S:L242H,S:K417N,S:E484K,S:N501Y,S:D614G,S:A701V,S:G1219V	S:A243-,S:L244-,S:H245-		SRR13620398/ARTIC/medaka MN908947.3	20H/501Y.V2	S:L18F,S:D80A,S:D215G,S:A222V,S:L242H,S:K417N,S:E484K,S:N501Y,S:D614G,S:A701V	S:A243-,S:L244-,S:H245-
SRR13620399	multiple-fragment consensus		SRR13620399	multiple-fragment consensus								SRR13620399/ARTIC/medaka MN908947.3	20H/501Y.V2	S:D80A,S:D215G,S:L242H,S:K417N,S:E484K,S:N501Y,S:D614G,S:A701V	S:A243-,S:L244-,S:H245-
SRR13620400	Segment-missing amplicon		SRR13620400	Segment-missing amplicon			SRR13620400	20H/501Y.V2	S:D80A,S:D215G,S:L242H,S:S297X,S:K417N,S:E484K,S:N501Y,S:D614G,S:A701V	S:A243-,S:L244-,S:H245-		SRR13620400/ARTIC/medaka MN908947.3	20H/501Y.V2	S:D80A,S:D215G,S:K417N,S:E484K,S:N501Y,S:D614G,S:A701V
SRR13620401	multiple-fragment consensus		SRR13620401	multiple-fragment consensus								SRR13620401/ARTIC/medaka MN908947.3	20H/501Y.V2	S:D80A,S:K417N,S:D614G,S:A701V
SRR13620402	Segment-missing amplicon		SRR13620402	multiple-fragment consensus			SRR13620402	20H/501Y.V2	S:D80A,S:D215G,S:L242H,S:A264X,S:K417N,S:E484K,S:N501Y,S:D614G,S:A701V	S:A243-,S:L244-,S:H245-		SRR13620402/ARTIC/medaka MN908947.3	20H/501Y.V2	S:D80A,S:D215G,S:L242H,S:K417N,S:E484K,S:N501Y,S:D614G,S:A701V	S:A243-,S:L244-,S:H245-
SRR13620403	multiple-fragment consensus		SRR13620403	multiple-fragment consensus								SRR13620403/ARTIC/medaka MN908947.3	20H/501Y.V2	S:D80A,S:D215G,S:L242H,S:K417N,S:E484K,S:N501Y,S:D614G,S:A701V	S:A243-,S:L244-,S:H245-
SRR13620404	multiple-fragment consensus		SRR13620404	multiple-fragment consensus								SRR13620404/ARTIC/medaka MN908947.3	20A	S:K417N,S:D614G
SRR13620406	multiple-fragment consensus		SRR13620406	Segment-missing amplicon			SRR13620406	20H/501Y.V2	S:L18F,S:D80A,S:D215G,S:L242H,S:A264X,S:K417N,S:E484K,S:N501Y,S:D614G,S:A701V	S:A243-,S:L244-,S:H245-		SRR13620406/ARTIC/medaka MN908947.3	20H/501Y.V2	S:L18F,S:D80A,S:D215G,S:L242H,S:K417N,S:E484K,S:N501Y,S:D614G,S:A701V	S:A243-,S:L244-,S:H245-
SRR13620407	L18F;D80A;D215G;L242-;A243-;L244-;K417N;E484K;N501Y;D614G;A701V		SRR13620407	multiple-fragment consensus			SRR13620407	20H/501Y.V2	S:L18F,S:D80A,S:D215G,S:L242H,S:K417N,S:E484K,S:N501Y,S:D614G,S:A701V	S:A243-,S:L244-,S:H245-		SRR13620407/ARTIC/medaka MN908947.3	20H/501Y.V2	S:L18F,S:D80A,S:D215G,S:L242H,S:K417N,S:E484K,S:N501Y,S:D614G,S:A701V	S:A243-,S:L244-,S:H245-
SRR13620408	Segment-missing amplicon		SRR13620408	Segment-missing amplicon			SRR13620408	20H/501Y.V2	S:L18F,S:D80A,S:D215G,S:T240X,S:A243X,S:K417N,S:E484K,S:N501Y,S:D614G,S:A701V	S:L241-,S:L242-		SRR13620408/ARTIC/medaka MN908947.3	20H/501Y.V2	S:D80A,S:D215G,S:T240X,S:A243X,S:K417N,S:E484K,S:N501Y,S:D614G,S:A701V	S:L241-,S:L242-
SRR13620409	D80A;D215G;L242-;A243-;L244-;K417N;E484K;N501Y;D614G;A701V		SRR13620409	D80A;D215G;L242-;A243-;L244-;K417N;E484K;N501Y;D614G;A701V			SRR13620409	20H/501Y.V2	S:D80A,S:D215G,S:L242H,S:K417N,S:E484K,S:N501Y,S:D614G,S:A701V	S:A243-,S:L244-,S:H245-		SRR13620409/ARTIC/medaka MN908947.3	20H/501Y.V2	S:D80A,S:D215G,S:L242H,S:K417N,S:E484K,S:N501Y,S:D614G,S:A701V	S:A243-,S:L244-,S:H245-
SRR13620410	multiple-fragment consensus		SRR13620410	multiple-fragment consensus								SRR13620410/ARTIC/medaka MN908947.3	20H/501Y.V2	S:D80A,S:D215G,S:L242H,S:K417N,S:E484K,S:N501Y,S:D614G,S:A701V	S:A243-,S:L244-,S:H245-
SRR13620411	multiple-fragment consensus		SRR13620411	multiple-fragment consensus								SRR13620411/ARTIC/medaka MN908947.3	20C	S:D80A,S:D614G
SRR13620412	multiple-fragment consensus		SRR13620412	multiple-fragment consensus								SRR13620412/ARTIC/medaka MN908947.3	20H/501Y.V2	S:D80A,S:D215G,S:T240X,S:A243X,S:K417N,S:E484K,S:N501Y,S:D614G,S:A701V	S:L241-,S:L242-
SRR13620413	Segment-missing amplicon		SRR13620413	Segment-missing amplicon			SRR13620413	20H/501Y.V2	S:L18F,S:D80A,S:D215G,S:T240X,S:A243X,S:T284X,S:K417N,S:E484K,S:N501Y,S:D614G,S:A701V	S:L241-,S:L242-		SRR13620413/ARTIC/medaka MN908947.3	20H/501Y.V2	S:D80A,S:D215G,S:L242H,S:K417N,S:E484K,S:N501Y,S:D614G,S:A701V	S:A243-,S:L244-,S:H245-
SRR13620414	L18F;D80A;D215G;L242-;A243-;L244-;K417N;E484K;N501Y;D614G;A701V		SRR13620414	Segment-missing amplicon			SRR13620414	20H/501Y.V2	S:L18F,S:D80A,S:D215G,S:T240X,S:A243X,S:K417N,S:E484K,S:N501Y,S:D614G,S:A701V	S:L241-,S:L242-		SRR13620414/ARTIC/medaka MN908947.3	20H/501Y.V2	S:L18F,S:D80A,S:D215G,S:T240X,S:A243X,S:K417N,S:E484K,S:N501Y,S:D614G,S:A701V	S:L241-,S:L242-
SRR13620415	L18F;D80A;D215G;L242-;A243-;L244-;K417N;E484K;N501Y;D614G;A701V		SRR13620415	L18F;D80A;D215G;L242-;A243-;L244-;K417N;E484K;N501Y;D614G;A701V			SRR13620415	20H/501Y.V2	S:L18F,S:D80A,S:D215G,S:L242H,S:K417N,S:E484K,S:N501Y,S:D614G,S:A701V	S:A243-,S:L244-,S:H245-		SRR13620415/ARTIC/medaka MN908947.3	20H/501Y.V2	S:L18F,S:D80A,S:D215G,S:L242H,S:K417N,S:E484K,S:N501Y,S:D614G,S:A701V	S:A243-,S:L244-,S:H245-
SRR13620417	Segment-missing amplicon		SRR13620417	Segment-missing amplicon			SRR13620417	20H/501Y.V2	S:L18F,S:D80A,S:D215G,S:L242H,S:A262X,S:Y265X,S:F318X,S:K417N,S:E484K,S:N501Y,S:D614G,S:A701V	S:A243-,S:L244-,S:H245-,S:A263-,S:Y266-,S:V267-,S:G268-,S:Y269-,S:L270-,S:Q271-,S:P272-,S:R273-,S:T274-,S:F275-,S:L276-,S:L277-,S:K278-,S:Y279-,S:N280-,S:E281-,S:N282-,S:G283-,S:T284-,S:I285-,S:T286-,S:D287-,S:A288-,S:V289-,S:D290-,S:C291-,S:A292-,S:L293-,S:D294-,S:P295-,S:L296-,S:S297-,S:E298-,S:T299-,S:K300-,S:C301-,S:T302-,S:L303-,S:K304-,S:S305-,S:F306-,S:T307-,S:V308-,S:E309-,S:K310-,S:G311-…		SRR13620417/ARTIC/medaka MN908947.3	20H/501Y.V2	S:D80A,S:N501Y,S:D614G
SRR13620418	multiple-fragment consensus		SRR13620418	multiple-fragment consensus								SRR13620418/ARTIC/medaka MN908947.3	20H/501Y.V2	S:L18F,S:D80A,S:D215G,S:L242H,S:K417N,S:E484K,S:N501Y,S:D614G,S:A701V	S:A243-,S:L244-,S:H245-
SRR13620419	L18F;D80A;D215G;L242-;A243-;L244-;K417N;E484K;N501Y;D614G;A701V		SRR13620419	L18F;D80A;D215G;L242-;A243-;L244-;K417N;E484K;N501Y;D614G;A701V			SRR13620419	20H/501Y.V2	S:L18F,S:D80A,S:D215G,S:L242H,S:K417N,S:E484K,S:N501Y,S:D614G,S:A701V	S:A243-,S:L244-,S:H245-		SRR13620419/ARTIC/medaka MN908947.3	20H/501Y.V2	S:L18F,S:D80A,S:D215G,S:L242H,S:K417N,S:E484K,S:N501Y,S:D614G,S:A701V	S:A243-,S:L244-,S:H245-
SRR13620420	L18F;D80A;D215G;L242-;A243-;L244-;K417N;E484K;N501Y;D614G;A701V		SRR13620420	L18F;D80A;D215G;L242-;A243-;L244-;K417N;E484K;N501Y;D614G;A701V			SRR13620420	20H/501Y.V2	S:L18F,S:D80A,S:D215G,S:L242H,S:K417N,S:E484K,S:N501Y,S:D614G,S:A701V	S:A243-,S:L244-,S:H245-		SRR13620420/ARTIC/medaka MN908947.3	20H/501Y.V2	S:L18F,S:D80A,S:D215G,S:L242H,S:K417N,S:E484K,S:N501Y,S:D614G,S:A701V	S:A243-,S:L244-,S:H245-
SRR13620421	multiple-fragment consensus		SRR13620421	multiple-fragment consensus								SRR13620421/ARTIC/medaka MN908947.3	20H/501Y.V2	S:D215G,S:L242H,S:K417N,S:D614G,S:A701V	S:A243-,S:L244-,S:H245-
SRR13620422	D80A;D215G;L242-;A243-;L244-;K417N;E484K;N501Y;D614G;A701V		SRR13620422	multiple-fragment consensus			SRR13620422	20H/501Y.V2	S:D80A,S:D215G,S:L242H,S:K417N,S:E484K,S:N501Y,S:D614G,S:A701V	S:A243-,S:L244-,S:H245-		SRR13620422/ARTIC/medaka MN908947.3	20H/501Y.V2	S:D80A,S:D215G,S:L242H,S:K417N,S:E484K,S:N501Y,S:D614G,S:A701V	S:A243-,S:L244-,S:H245-
SRR13620423	Segment-missing amplicon		SRR13620423	multiple-fragment consensus			SRR13620423	20H/501Y.V2	S:L18F,S:D80A,S:D215G,S:L242H,S:A263T,S:A264T,S:Q271H,S:I285S,S:T286K,S:A288G,S:V289L,S:D290K,S:A292S,S:L293G,S:P295H,S:K300N,S:K304R,S:F306Y,S:V308X,S:E309A,S:K417N,S:E484K,S:N501Y,S:D614G,S:A701V	S:A243-,S:L244-,S:H245-		SRR13620423/ARTIC/medaka MN908947.3	20H/501Y.V2	S:D215G,S:L242H,S:D614G	S:A243-,S:L244-,S:H245-
SRR13620424	Segment-missing amplicon		SRR13620424	Segment-missing amplicon			SRR13620424	20H/501Y.V2	S:L18F,S:D80A,S:D215G,S:L242H,S:F275X,S:K417N,S:E484K,S:N501Y,S:D614G,S:A701V	S:A243-,S:L244-,S:H245-		SRR13620424/ARTIC/medaka MN908947.3	20H/501Y.V2	S:L18F,S:D80A,S:D215G,S:L242H,S:K417N,S:E484K,S:N501Y,S:D614G,S:A701V	S:A243-,S:L244-,S:H245-
SRR13620425	L18F;D80A;D215G;L242-;A243-;L244-;K417N;E484K;N501Y;D614G;A701V		SRR13620425	multiple-fragment consensus			SRR13620425	20H/501Y.V2	S:L18F,S:D80A,S:D215G,S:L242H,S:K417N,S:E484K,S:N501Y,S:D614G,S:A701V	S:A243-,S:L244-,S:H245-		SRR13620425/ARTIC/medaka MN908947.3	20H/501Y.V2	S:L18F,S:D80A,S:D215G,S:L242H,S:K417N,S:E484K,S:N501Y,S:D614G,S:A701V	S:A243-,S:L244-,S:H245-
SRR13620426	D80A;D215G;L242-;A243-;L244-;K417N;E484K;N501Y;D614G;A701V;T1117I		SRR13620426	multiple-fragment consensus			SRR13620426	20H/501Y.V2	S:D80A,S:D215G,S:L242H,S:K417N,S:E484K,S:N501Y,S:D614G,S:A701V,S:T1117I	S:A243-,S:L244-,S:H245-		SRR13620426/ARTIC/medaka MN908947.3	20H/501Y.V2	S:D80A,S:D215G,S:L242H,S:K417N,S:E484K,S:N501Y,S:D614G,S:A701V,S:T1117I	S:A243-,S:L244-,S:H245-
SRR13620428	multiple-fragment consensus		SRR13620428	multiple-fragment consensus								SRR13620428/ARTIC/medaka MN908947.3	20H/501Y.V2	S:D80A,S:D215G,S:T240X,S:L241X,S:L244X,S:K417N,S:E484K,S:N501Y,S:D614G,S:A701V	S:A243-
SRR13620429	multiple-fragment consensus		SRR13620429	multiple-fragment consensus								SRR13620429/ARTIC/medaka MN908947.3	20C	S:D215G,S:D614G,S:A701V
SRR13620430	multiple-fragment consensus		SRR13620430	Segment-missing amplicon			SRR13620430	20H/501Y.V2	S:D80A,S:D215G,S:L242H,S:L293X,S:K417N,S:E484K,S:N501Y,S:D614G,S:A701V	S:A243-,S:L244-,S:H245-		SRR13620430/ARTIC/medaka MN908947.3	20H/501Y.V2	S:D80A,S:D215G,S:L242H,S:K417N,S:E484K,S:N501Y,S:D614G,S:A701V	S:A243-,S:L244-,S:H245-
SRR13620431	multiple-fragment consensus		SRR13620431	multiple-fragment consensus								SRR13620431/ARTIC/medaka MN908947.3	20C	S:D215G,S:L242P,S:D614G,S:A701V	S:A243-
